# Supplementary material for: RNAi and CRISPR/Cas9 as Functional Genomics Tools in the Neotropical Stink Bug, Euschistus heros
Source: Insects. 2020 Nov 27;11(12):838. doi: 10.3390/insects11120838 (PMC7761266; doi:10.3390/insects11120838)
Supplement: Supplementary file 1 [file insects-11-00838-s001.zip]

Archive with 8 entries (7 files):
- insects-993963-supplementary-proof/
- insects-993963-supplementary-proof/Figure S1.docx
- insects-993963-supplementary-proof/Figure S2.docx
- insects-993963-supplementary-proof/Figure S3.docx
- insects-993963-supplementary-proof/Figure S4.docx
- insects-993963-supplementary-proof/File S1.docx
- insects-993963-supplementary-proof/Table S1.docx
- insects-993963-supplementary-proof/Table S2.docx
